# Supplementary material for: Highly Sensitive and Selective Formaldehyde Gas Sensors Based on Polyvinylpyrrolidone/Nitrogen-Doped Double-Walled Carbon Nanotubes
Source: Sensors (Basel). 2022 Nov 30;22(23):9329. doi: 10.3390/s22239329 (PMC9739274; doi:10.3390/s22239329)
Supplement: Supplementary file 1 [file sensors-22-09329-s001.zip]

Archive with 1 entries (1 files):
- sensors-2012300-supplementary.pdf
